# Supplementary material for: Ambipolar to Unipolar Conversion in C70/Ferrocene Nanosheet Field-Effect Transistors
Source: Nanomaterials (Basel). 2023 Sep 1;13(17):2469. doi: 10.3390/nano13172469 (PMC10490395; doi:10.3390/nano13172469)
Supplement: Supplementary file 1 [file nanomaterials-13-02469-s001.zip]

Archive with 1 entries (1 files):
- nanomaterials-2532676-supplementary.pdf
